# Supplementary material for: Mechanism for Higher Tolerance to and Lower Accumulation of Arsenite in NtCyc07-Overexpressing Tobacco
Source: Plants (Basel). 2020 Nov 3;9(11):1480. doi: 10.3390/plants9111480 (PMC7692962; doi:10.3390/plants9111480)
Supplement: Supplementary file 1 [file plants-09-01480-s001.zip]

Archive with 3 entries (2 files):
- plants-901627-resubmission-supplementary/
- plants-901627-resubmission-supplementary/Supplementary table 1_0929.pdf
- plants-901627-resubmission-supplementary/Supplementary table 2_0929.pdf
